# Supplementary material for: Aqua­bis(4-methyl­benzoato)-κO;κ2 O,O′-bis­(pyridine-κN)nickel(II)
Source: Acta Crystallogr Sect E Struct Rep Online. 2008 Mar 14;64(Pt 4):m548. doi: 10.1107/S160053680800634X (PMC2961051; doi:10.1107/S160053680800634X)
Supplement: Supplementary file 1 [file e-64-0m548-sup1.cif]

##############################################################################
###                                                                        ###
###        Electronic paper (Acta Crystallographica Section E)             ###
###                                                                        ###
##############################################################################
#                                                                            #
# This CIF contains the data in a paper accepted for publication in Acta     #
# Crystallographica Section E. It conforms to the requirements of Notes      #
# for Authors for Section E, and has been peer reviewed under the auspices   #
# of the IUCr Commission on Journals.                                        #
#                                                                            #
# Full details of the Crystallographic Information File format               #
# are given in the paper "The Crystallographic Information File (CIF):       #
# a New Standard Archive File for Crystallography" by S. R. Hall, F. H.      #
# Allen and I. D. Brown [Acta Cryst. (1991), A47, 655-685].                  #
#                                                                            #
# The current version of the core CIF dictionary is obtainable from          #
# ftp://ftp.iucr.org/pub/cif_core.dic. The current version number is 2.4.    #
#                                                                            #
# Software is freely available for graphical display of the structure(s) in  #
# this CIF.  For information consult the CIF home page http://www.iucr.org/  #
# cif/home.html                                                              #
#                                                                            #
# This file may be used for bona fide research purposes within the           #
# scientific community so long as proper attribution is given to the journal # 
# article from which it was obtained.                                        #
#                                                                            #
##############################################################################
                                             
data_I
_audit_creation_method     SHELXL-97
_chemical_name_systematic
;
Aquabis(4-methylbenzoato)-\k<i>O</i>;\k^2^<i>O</i>,<i>O</i>'-bis(pyridine-
\kN)nickel(II)
;
_chemical_name_common     ?
_chemical_formula_moiety     'C26 H26 N2 Ni O5'
_chemical_formula_sum     'C26 H26 N2 Ni O5'
_chemical_formula_iupac     '[Ni (C8 H7 O2)2 (C5 H5 N)2 (H2 O)]'
_chemical_formula_weight     505.20
_chemical_melting_point     ?
_symmetry_cell_setting     'monoclinic'
_symmetry_space_group_name_H-M     'P 21'
_symmetry_space_group_name_Hall     'P 2yb'
loop_
    _symmetry_equiv_pos_as_xyz
    'x, y, z'
    '-x, y+1/2, -z'
_cell_length_a     13.61810(10)
_cell_length_b     5.95260(10)
_cell_length_c     15.1380(2)
_cell_angle_alpha     90.00
_cell_angle_beta     107.2150(10)
_cell_angle_gamma     90.00
_cell_volume     1172.16(3)
_cell_formula_units_Z     2
_cell_measurement_reflns_used     4520
_cell_measurement_theta_min     1.36
_cell_measurement_theta_max     28
_cell_measurement_temperature     296(2)
_exptl_crystal_description     block
_exptl_crystal_colour     blue
_exptl_crystal_size_max     0.26
_exptl_crystal_size_mid     0.23
_exptl_crystal_size_min     0.20
_exptl_crystal_density_diffrn     1.431
_exptl_crystal_density_meas     ?
_exptl_crystal_density_method     'not measured'
_exptl_crystal_F_000     528
_exptl_absorpt_coefficient_mu     0.868
_exptl_absorpt_correction_type     multi-scan
_exptl_absorpt_process_details     '(SADABS; Sheldrick, 1996)'
_exptl_absorpt_correction_T_min     0.8058
_exptl_absorpt_correction_T_max     0.8456
_exptl_special_details
;
;
_diffrn_ambient_temperature     296(2)
_diffrn_radiation_type     MoK\a
_diffrn_radiation_wavelength     0.71073
_diffrn_radiation_source     'fine-focus sealed tube'
_diffrn_radiation_monochromator     graphite
_diffrn_measurement_device_type     'Bruker APEXII area-detector'
_diffrn_measurement_method     '\f and \w'
_diffrn_detector_area_resol_mean     ?
_diffrn_reflns_number     11325
_diffrn_reflns_av_R_equivalents     0.0234
_diffrn_reflns_av_sigmaI/netI     0.0354
_diffrn_reflns_theta_min     1.57
_diffrn_reflns_theta_max     27.50
_diffrn_reflns_theta_full     27.50
_diffrn_measured_fraction_theta_max     0.980
_diffrn_measured_fraction_theta_full     0.980
_diffrn_reflns_limit_h_min     -17
_diffrn_reflns_limit_h_max     17
_diffrn_reflns_limit_k_min     -7
_diffrn_reflns_limit_k_max     7
_diffrn_reflns_limit_l_min     -19
_diffrn_reflns_limit_l_max     17
_diffrn_standards_number     0
_diffrn_standards_interval_count     0
_diffrn_standards_interval_time     0
_diffrn_standards_decay_%     ?
_refine_special_details
;
 Refinement of F^2^ against ALL reflections.  The weighted R-factor wR and
 goodness of fit S are based on F^2^, conventional R-factors R are based
 on F, with F set to zero for negative F^2^. The threshold expression of
 F^2^ > 2sigma(F^2^) is used only for calculating R-factors(gt) etc. and is
 not relevant to the choice of reflections for refinement.  R-factors based
 on F^2^ are statistically about twice as large as those based on F, and R-
 factors based on ALL data will be even larger.
;
_reflns_number_total     5102
_reflns_number_gt     4798
_reflns_threshold_expression     I>2\s(I)
_refine_ls_structure_factor_coef     Fsqd
_refine_ls_matrix_type     full
_refine_ls_R_factor_all     0.0304
_refine_ls_R_factor_gt     0.0275
_refine_ls_wR_factor_gt     0.0628
_refine_ls_wR_factor_ref     0.0646
_refine_ls_goodness_of_fit_ref     1.035
_refine_ls_restrained_S_all     1.035
_refine_ls_number_reflns     5102
_refine_ls_number_parameters     315
_refine_ls_number_restraints     4
_refine_ls_hydrogen_treatment     mixed
_refine_ls_weighting_scheme     calc
_refine_ls_weighting_details
         'calc w=1/[\s^2^(Fo^2^)+(0.0307P)^2^+0.1736P] where P=(Fo^2^+2Fc^2^)/3'
_atom_sites_solution_hydrogens     geom
_atom_sites_solution_primary     direct
_atom_sites_solution_secondary     difmap
_refine_ls_shift/su_max     0.001
_refine_ls_shift/su_mean     0.000
_refine_diff_density_max     0.248
_refine_diff_density_min     -0.283
_refine_ls_extinction_method     none
_refine_ls_extinction_coef     ?
_refine_ls_abs_structure_details     'Flack (1983)'
_refine_ls_abs_structure_Flack     0.00
loop_
    _atom_type_symbol
    _atom_type_description
    _atom_type_scat_dispersion_real
    _atom_type_scat_dispersion_imag
    _atom_type_scat_source
    'C' 'C' 0.0033 0.0016
                         'International Tables Vol C Tables 4.2.6.8 and 6.1.1.4'
    'H' 'H' 0.0000 0.0000
                         'International Tables Vol C Tables 4.2.6.8 and 6.1.1.4'
    'N' 'N' 0.0061 0.0033
                         'International Tables Vol C Tables 4.2.6.8 and 6.1.1.4'
    'Ni' 'Ni' 0.3393 1.1124
                         'International Tables Vol C Tables 4.2.6.8 and 6.1.1.4'
    'O' 'O' 0.0106 0.0060
                         'International Tables Vol C Tables 4.2.6.8 and 6.1.1.4'
_computing_data_collection     'APEX2 (Bruker, 2004)'
_computing_cell_refinement     'SAINT (Bruker, 2004)'
_computing_data_reduction     'SAINT (Bruker, 2004)'
_computing_structure_solution     'SHELXS97 (Sheldrick, 2008)'
_computing_structure_refinement     'SHELXL97 (Sheldrick, 2008)'
_computing_molecular_graphics     'XP in SHELXTL (Sheldrick, 2008)'
_computing_publication_material     'XP in SHELXTL (Sheldrick, 2008)'
loop_
    _atom_site_type_symbol
    _atom_site_label
    _atom_site_fract_x
    _atom_site_fract_y
    _atom_site_fract_z
    _atom_site_U_iso_or_equiv
    _atom_site_adp_type
    _atom_site_calc_flag
    _atom_site_refinement_flags
    _atom_site_occupancy
    _atom_site_disorder_assembly
    _atom_site_disorder_group
    C C1 0.95095(15) 0.1169(4) 0.82231(15) 0.0247(4) Uani d . 1 . .
    H H1 0.9142 0.0108 0.7803 0.030 Uiso calc R 1 . .
    C C2 1.05343(16) 0.0757(4) 0.86802(16) 0.0296(5) Uani d . 1 . .
    H H2 1.0845 -0.0563 0.8571 0.036 Uiso calc R 1 . .
    C C3 1.10915(16) 0.2322(4) 0.92999(16) 0.0305(5) Uani d . 1 . .
    H H3 1.1782 0.2083 0.9613 0.037 Uiso calc R 1 . .
    C C4 1.06002(16) 0.4243(4) 0.94418(15) 0.0292(5) Uani d . 1 . .
    H H4 1.0954 0.5331 0.9855 0.035 Uiso calc R 1 . .
    C C5 0.95739(16) 0.4540(4) 0.89642(15) 0.0261(5) Uani d . 1 . .
    H H5 0.9250 0.5847 0.9067 0.031 Uiso calc R 1 . .
    C C6 0.55162(16) 0.2440(4) 0.62678(16) 0.0272(5) Uani d . 1 . .
    H H6 0.5903 0.1158 0.6259 0.033 Uiso calc R 1 . .
    C C7 0.45288(17) 0.2553(4) 0.56751(17) 0.0322(5) Uani d . 1 . .
    H H7 0.4258 0.1367 0.5278 0.039 Uiso calc R 1 . .
    C C8 0.39535(17) 0.4435(4) 0.56807(18) 0.0352(6) Uani d . 1 . .
    H H8 0.3286 0.4545 0.5288 0.042 Uiso calc R 1 . .
    C C9 0.43788(17) 0.6170(4) 0.62781(17) 0.0345(5) Uani d . 1 . .
    H H9 0.4004 0.7468 0.6292 0.041 Uiso calc R 1 . .
    C C10 0.53759(16) 0.5937(4) 0.68568(15) 0.0273(5) Uani d . 1 . .
    H H10 0.5661 0.7104 0.7260 0.033 Uiso calc R 1 . .
    C C11 0.69445(14) 0.1687(3) 0.88686(14) 0.0200(4) Uani d . 1 . .
    C C12 0.66663(15) 0.0548(4) 0.96375(14) 0.0214(4) Uani d . 1 . .
    C C13 0.62152(14) -0.1580(4) 0.95154(13) 0.0227(4) Uani d . 1 . .
    H H13 0.6066 -0.2280 0.8941 0.027 Uiso calc R 1 . .
    C C14 0.59873(15) -0.2661(4) 1.02416(15) 0.0257(5) Uani d . 1 . .
    H H14 0.5669 -0.4059 1.0143 0.031 Uiso calc R 1 . .
    C C15 0.62267(15) -0.1690(4) 1.11155(14) 0.0263(5) Uani d . 1 . .
    C C16 0.66774(16) 0.0436(4) 1.12359(15) 0.0289(5) Uani d . 1 . .
    H H16 0.6843 0.1115 1.1815 0.035 Uiso calc R 1 . .
    C C17 0.68834(16) 0.1557(4) 1.05043(15) 0.0252(4) Uani d . 1 . .
    H H17 0.7168 0.2990 1.0594 0.030 Uiso calc R 1 . .
    C C18 0.6011(2) -0.2912(5) 1.19129(17) 0.0405(6) Uani d . 1 . .
    H H18A 0.6522 -0.2515 1.2479 0.061 Uiso calc R 1 . .
    H H18B 0.6030 -0.4503 1.1816 0.061 Uiso calc R 1 . .
    H H18C 0.5343 -0.2494 1.1950 0.061 Uiso calc R 1 . .
    C C19 0.78596(14) 0.4041(4) 0.58580(14) 0.0216(5) Uani d . 1 . .
    C C20 0.82429(14) 0.3106(3) 0.50984(14) 0.0209(5) Uani d . 1 . .
    C C21 0.87038(15) 0.0988(4) 0.51907(15) 0.0237(4) Uani d . 1 . .
    H H21 0.8747 0.0125 0.5713 0.028 Uiso calc R 1 . .
    C C22 0.90959(16) 0.0170(4) 0.45091(15) 0.0258(5) Uani d . 1 . .
    H H22 0.9409 -0.1235 0.4584 0.031 Uiso calc R 1 . .
    C C23 0.90311(16) 0.1405(4) 0.37128(15) 0.0285(5) Uani d . 1 . .
    C C24 0.85529(15) 0.3503(5) 0.36190(13) 0.0294(4) Uani d . 1 . .
    H H24 0.8491 0.4350 0.3089 0.035 Uiso calc R 1 . .
    C C25 0.81695(16) 0.4341(4) 0.43050(15) 0.0258(5) Uani d . 1 . .
    H H25 0.7859 0.5748 0.4232 0.031 Uiso calc R 1 . .
    C C26 0.9479(2) 0.0517(5) 0.29837(16) 0.0423(6) Uani d . 1 . .
    H H26A 0.8973 0.0607 0.2389 0.063 Uiso calc R 1 . .
    H H26B 0.9682 -0.1020 0.3118 0.063 Uiso calc R 1 . .
    H H26C 1.0068 0.1398 0.2980 0.063 Uiso calc R 1 . .
    N N1 0.90261(12) 0.3038(3) 0.83626(12) 0.0219(4) Uani d . 1 . .
    N N2 0.59440(12) 0.4102(3) 0.68585(12) 0.0213(4) Uani d . 1 . .
    Ni Ni1 0.748180(17) 0.36693(5) 0.764977(16) 0.01841(7) Uani d . 1 . .
    O O1 0.69972(10) 0.0586(2) 0.81637(9) 0.0226(3) Uani d . 1 . .
    O O2 0.71436(10) 0.3781(4) 0.89227(9) 0.0241(3) Uani d . 1 . .
    O O3 0.78210(11) 0.2707(2) 0.64966(10) 0.0232(3) Uani d . 1 . .
    O O4 0.76152(12) 0.6085(3) 0.58101(10) 0.0310(4) Uani d . 1 . .
    O O1W 0.78338(11) 0.6967(2) 0.75308(10) 0.0245(3) Uani d D 1 . .
    H H2W 0.7754(18) 0.715(4) 0.6978(7) 0.037 Uiso d D 1 . .
    H H1W 0.7470(16) 0.789(3) 0.7669(14) 0.037 Uiso d D 1 . .
loop_
    _atom_site_aniso_label
    _atom_site_aniso_U_11
    _atom_site_aniso_U_22
    _atom_site_aniso_U_33
    _atom_site_aniso_U_12
    _atom_site_aniso_U_13
    _atom_site_aniso_U_23
    C1 0.0227(10) 0.0198(10) 0.0305(11) -0.0009(9) 0.0060(9) -0.0009(9)
    C2 0.0248(11) 0.0261(12) 0.0374(13) 0.0035(10) 0.0083(9) 0.0022(10)
    C3 0.0191(10) 0.0396(14) 0.0307(12) -0.0009(10) 0.0041(9) 0.0063(11)
    C4 0.0276(10) 0.0332(15) 0.0241(11) -0.0077(9) 0.0036(9) -0.0048(9)
    C5 0.0287(11) 0.0266(11) 0.0232(11) 0.0003(9) 0.0079(9) -0.0019(8)
    C6 0.0235(10) 0.0251(12) 0.0319(12) 0.0003(9) 0.0066(9) -0.0033(10)
    C7 0.0285(12) 0.0341(13) 0.0308(13) -0.0050(11) 0.0038(10) -0.0029(10)
    C8 0.0218(10) 0.0407(14) 0.0387(14) -0.0009(10) 0.0021(10) 0.0098(10)
    C9 0.0245(11) 0.0316(13) 0.0466(15) 0.0077(10) 0.0092(10) 0.0048(11)
    C10 0.0279(11) 0.0249(11) 0.0293(11) 0.0008(9) 0.0087(9) -0.0014(9)
    C11 0.0161(9) 0.0205(11) 0.0235(10) 0.0041(8) 0.0061(8) 0.0006(8)
    C12 0.0189(9) 0.0206(11) 0.0253(10) 0.0048(8) 0.0075(8) 0.0004(9)
    C13 0.0230(8) 0.0204(12) 0.0239(9) 0.0016(9) 0.0056(7) -0.0027(10)
    C14 0.0229(10) 0.0232(11) 0.0316(12) -0.0011(9) 0.0089(9) -0.0001(9)
    C15 0.0252(9) 0.0285(15) 0.0271(10) 0.0042(9) 0.0108(8) 0.0047(10)
    C16 0.0294(11) 0.0341(13) 0.0224(11) 0.0022(10) 0.0067(9) -0.0055(10)
    C17 0.0251(10) 0.0218(11) 0.0284(11) 0.0000(9) 0.0076(9) -0.0040(9)
    C18 0.0501(15) 0.0426(15) 0.0337(14) 0.0007(13) 0.0202(12) 0.0064(12)
    C19 0.0159(8) 0.0243(15) 0.0230(10) 0.0013(9) 0.0032(7) -0.0002(9)
    C20 0.0156(8) 0.0236(12) 0.0222(10) -0.0017(7) 0.0037(7) -0.0029(8)
    C21 0.0202(9) 0.0229(11) 0.0275(11) 0.0000(9) 0.0065(8) 0.0020(9)
    C22 0.0231(10) 0.0220(11) 0.0327(12) 0.0028(9) 0.0089(9) -0.0038(10)
    C23 0.0258(10) 0.0332(13) 0.0272(11) -0.0001(9) 0.0090(9) -0.0065(10)
    C24 0.0350(10) 0.0332(12) 0.0216(9) 0.0018(13) 0.0106(8) 0.0035(13)
    C25 0.0258(10) 0.0223(11) 0.0290(11) 0.0034(8) 0.0076(9) 0.0018(8)
    C26 0.0485(15) 0.0510(17) 0.0313(13) 0.0134(13) 0.0177(11) -0.0049(13)
    N1 0.0202(8) 0.0233(10) 0.0221(8) -0.0003(6) 0.0061(7) 0.0014(7)
    N2 0.0198(7) 0.0215(12) 0.0228(8) -0.0004(7) 0.0066(6) -0.0004(7)
    Ni1 0.01837(11) 0.01668(11) 0.02025(11) 0.00073(12) 0.00583(8) -0.00085(14)
    O1 0.0258(7) 0.0196(7) 0.0244(7) 0.0010(6) 0.0103(6) -0.0028(6)
    O2 0.0285(6) 0.0193(7) 0.0264(7) -0.0009(9) 0.0110(5) -0.0020(9)
    O3 0.0260(7) 0.0231(7) 0.0221(8) 0.0015(6) 0.0097(6) -0.0011(6)
    O4 0.0437(9) 0.0232(8) 0.0288(8) 0.0098(7) 0.0151(7) 0.0014(7)
    O1W 0.0283(7) 0.0186(8) 0.0274(8) 0.0013(6) 0.0097(6) -0.0031(7)
_geom_special_details
;
 All esds (except the esd in the dihedral angle between two l.s. planes)
 are estimated using the full covariance matrix.  The cell esds are taken
 into account individually in the estimation of esds in distances, angles
 and torsion angles; correlations between esds in cell parameters are only
 used when they are defined by crystal symmetry.  An approximate (isotropic)
 treatment of cell esds is used for estimating esds involving l.s. planes.
;
loop_
    _geom_bond_atom_site_label_1
    _geom_bond_atom_site_label_2
    _geom_bond_site_symmetry_2
    _geom_bond_distance
    _geom_bond_publ_flag
    C1 N1 . 1.341(3) ?
    C1 C2 . 1.384(3) ?
    C1 H1 . 0.9300 ?
    C2 C3 . 1.379(3) ?
    C2 H2 . 0.9300 ?
    C3 C4 . 1.373(3) ?
    C3 H3 . 0.9300 ?
    C4 C5 . 1.382(3) ?
    C4 H4 . 0.9300 ?
    C5 N1 . 1.335(3) ?
    C5 H5 . 0.9300 ?
    C6 N2 . 1.345(3) ?
    C6 C7 . 1.380(3) ?
    C6 H6 . 0.9300 ?
    C7 C8 . 1.369(3) ?
    C7 H7 . 0.9300 ?
    C8 C9 . 1.382(4) ?
    C8 H8 . 0.9300 ?
    C9 C10 . 1.388(3) ?
    C9 H9 . 0.9300 ?
    C10 N2 . 1.338(3) ?
    C10 H10 . 0.9300 ?
    C11 O1 . 1.272(2) ?
    C11 O2 . 1.273(3) ?
    C11 C12 . 1.490(3) ?
    C12 C17 . 1.393(3) ?
    C12 C13 . 1.396(3) ?
    C13 C14 . 1.386(3) ?
    C13 H13 . 0.9300 ?
    C14 C15 . 1.391(3) ?
    C14 H14 . 0.9300 ?
    C15 C16 . 1.395(3) ?
    C15 C18 . 1.511(3) ?
    C16 C17 . 1.391(3) ?
    C16 H16 . 0.9300 ?
    C17 H17 . 0.9300 ?
    C18 H18A . 0.9600 ?
    C18 H18B . 0.9600 ?
    C18 H18C . 0.9600 ?
    C19 O4 . 1.258(3) ?
    C19 O3 . 1.264(3) ?
    C19 C20 . 1.503(3) ?
    C20 C25 . 1.386(3) ?
    C20 C21 . 1.396(3) ?
    C21 C22 . 1.383(3) ?
    C21 H21 . 0.9300 ?
    C22 C23 . 1.393(3) ?
    C22 H22 . 0.9300 ?
    C23 C24 . 1.396(4) ?
    C23 C26 . 1.506(3) ?
    C24 C25 . 1.386(3) ?
    C24 H24 . 0.9300 ?
    C25 H25 . 0.9300 ?
    C26 H26A . 0.9600 ?
    C26 H26B . 0.9600 ?
    C26 H26C . 0.9600 ?
    N1 Ni1 . 2.0941(17) y
    N2 Ni1 . 2.0981(16) y
    Ni1 O3 . 2.0165(14) y
    Ni1 O1W . 2.0412(15) y
    Ni1 O2 . 2.1107(12) y
    Ni1 O1 . 2.1710(15) y
    O1W H2W . 0.819(9) ?
    O1W H1W . 0.809(9) ?
loop_
    _geom_angle_atom_site_label_1
    _geom_angle_atom_site_label_2
    _geom_angle_atom_site_label_3
    _geom_angle_site_symmetry_1
    _geom_angle_site_symmetry_3
    _geom_angle
    _geom_angle_publ_flag
    N1 C1 C2 . . 122.5(2) ?
    N1 C1 H1 . . 118.7 ?
    C2 C1 H1 . . 118.7 ?
    C3 C2 C1 . . 119.4(2) ?
    C3 C2 H2 . . 120.3 ?
    C1 C2 H2 . . 120.3 ?
    C4 C3 C2 . . 118.2(2) ?
    C4 C3 H3 . . 120.9 ?
    C2 C3 H3 . . 120.9 ?
    C3 C4 C5 . . 119.3(2) ?
    C3 C4 H4 . . 120.4 ?
    C5 C4 H4 . . 120.4 ?
    N1 C5 C4 . . 123.1(2) ?
    N1 C5 H5 . . 118.5 ?
    C4 C5 H5 . . 118.5 ?
    N2 C6 C7 . . 122.9(2) ?
    N2 C6 H6 . . 118.5 ?
    C7 C6 H6 . . 118.5 ?
    C8 C7 C6 . . 119.0(2) ?
    C8 C7 H7 . . 120.5 ?
    C6 C7 H7 . . 120.5 ?
    C7 C8 C9 . . 119.1(2) ?
    C7 C8 H8 . . 120.5 ?
    C9 C8 H8 . . 120.5 ?
    C8 C9 C10 . . 118.7(2) ?
    C8 C9 H9 . . 120.6 ?
    C10 C9 H9 . . 120.6 ?
    N2 C10 C9 . . 122.7(2) ?
    N2 C10 H10 . . 118.7 ?
    C9 C10 H10 . . 118.7 ?
    O1 C11 O2 . . 119.64(18) ?
    O1 C11 C12 . . 120.77(18) ?
    O2 C11 C12 . . 119.58(17) ?
    C17 C12 C13 . . 118.57(19) ?
    C17 C12 C11 . . 120.52(19) ?
    C13 C12 C11 . . 120.87(18) ?
    C14 C13 C12 . . 120.61(19) ?
    C14 C13 H13 . . 119.7 ?
    C12 C13 H13 . . 119.7 ?
    C13 C14 C15 . . 121.1(2) ?
    C13 C14 H14 . . 119.4 ?
    C15 C14 H14 . . 119.4 ?
    C14 C15 C16 . . 118.13(19) ?
    C14 C15 C18 . . 120.9(2) ?
    C16 C15 C18 . . 121.0(2) ?
    C17 C16 C15 . . 121.1(2) ?
    C17 C16 H16 . . 119.5 ?
    C15 C16 H16 . . 119.5 ?
    C16 C17 C12 . . 120.4(2) ?
    C16 C17 H17 . . 119.8 ?
    C12 C17 H17 . . 119.8 ?
    C15 C18 H18A . . 109.5 ?
    C15 C18 H18B . . 109.5 ?
    H18A C18 H18B . . 109.5 ?
    C15 C18 H18C . . 109.5 ?
    H18A C18 H18C . . 109.5 ?
    H18B C18 H18C . . 109.5 ?
    O4 C19 O3 . . 125.6(2) ?
    O4 C19 C20 . . 117.39(19) ?
    O3 C19 C20 . . 117.1(2) ?
    C25 C20 C21 . . 118.70(19) ?
    C25 C20 C19 . . 120.93(19) ?
    C21 C20 C19 . . 120.35(18) ?
    C22 C21 C20 . . 120.3(2) ?
    C22 C21 H21 . . 119.8 ?
    C20 C21 H21 . . 119.8 ?
    C21 C22 C23 . . 121.3(2) ?
    C21 C22 H22 . . 119.3 ?
    C23 C22 H22 . . 119.3 ?
    C22 C23 C24 . . 117.94(19) ?
    C22 C23 C26 . . 120.9(2) ?
    C24 C23 C26 . . 121.2(2) ?
    C25 C24 C23 . . 120.9(2) ?
    C25 C24 H24 . . 119.5 ?
    C23 C24 H24 . . 119.5 ?
    C20 C25 C24 . . 120.8(2) ?
    C20 C25 H25 . . 119.6 ?
    C24 C25 H25 . . 119.6 ?
    C23 C26 H26A . . 109.5 ?
    C23 C26 H26B . . 109.5 ?
    H26A C26 H26B . . 109.5 ?
    C23 C26 H26C . . 109.5 ?
    H26A C26 H26C . . 109.5 ?
    H26B C26 H26C . . 109.5 ?
    C5 N1 C1 . . 117.51(18) ?
    C5 N1 Ni1 . . 120.29(14) ?
    C1 N1 Ni1 . . 122.19(14) ?
    C10 N2 C6 . . 117.56(17) ?
    C10 N2 Ni1 . . 125.46(14) ?
    C6 N2 Ni1 . . 116.87(14) ?
    O3 Ni1 O1W . . 94.41(6) y
    O3 Ni1 N1 . . 86.71(6) y
    O1W Ni1 N1 . . 89.53(6) y
    O3 Ni1 N2 . . 89.22(6) y
    O1W Ni1 N2 . . 92.99(6) y
    N1 Ni1 N2 . . 175.36(7) y
    O3 Ni1 O2 . . 165.26(7) y
    O1W Ni1 O2 . . 99.83(8) y
    N1 Ni1 O2 . . 89.57(6) y
    N2 Ni1 O2 . . 93.83(6) y
    O3 Ni1 O1 . . 104.00(6) y
    O1W Ni1 O1 . . 161.59(5) y
    N1 Ni1 O1 . . 91.67(6) y
    N2 Ni1 O1 . . 87.17(6) y
    O2 Ni1 O1 . . 61.82(7) y
    C11 O1 Ni1 . . 87.92(12) ?
    C11 O2 Ni1 . . 90.59(12) ?
    C19 O3 Ni1 . . 123.76(14) ?
    Ni1 O1W H2W . . 104.8(19) ?
    Ni1 O1W H1W . . 117.0(18) ?
    H2W O1W H1W . . 105.6(15) ?
loop_
    _geom_hbond_atom_site_label_D
    _geom_hbond_atom_site_label_H
    _geom_hbond_atom_site_label_A
    _geom_hbond_site_symmetry_A
    _geom_hbond_distance_DH
    _geom_hbond_distance_HA
    _geom_hbond_distance_DA
    _geom_hbond_angle_DHA
    O1W H2W O4 . 0.819(9) 1.834(13) 2.587(2) 152(2)
    O1W H1W O1 1_565 0.809(9) 1.957(12) 2.739(2) 162(2)
data_global
_journal_date_recd_electronic     2007-12-07
_journal_date_accepted     2008-03-07
_journal_name_full     'Acta Crystallographica, Section E'
_journal_year     2008
_journal_volume     64
_journal_issue      4
_journal_page_first     m548
_journal_page_last     m548
_journal_paper_category     QM
_journal_coeditor_code     KP2154
_publ_contact_author_name     'Wen-Dong, Song'
_publ_contact_author_address
;
College of Science, Guang Dong Ocean University,
Zhan Jiang 524088
P.R. ChinaChina
;
_publ_contact_author_email     songwd60@126.com
_publ_contact_author_fax     '86 0759 2383636'
_publ_contact_author_phone     '86 0759 2383559'
_publ_section_title
;\
Aquabis(4-methylbenzoato)-\k<i>O</i>;\k^2^<i>O</i>,<i>O</i>'-bis(pyridine-\
\k<i>N</i>)nickel(II)
;
loop_
    _publ_author_name
    _publ_author_footnote
    _publ_author_address
    'Wen-Dong Song' .
;
College of Science, Guang Dong Ocean University
Zhanjiang 524088
People's Republic of China
;
    'Hao Wang' .
;
College of Science, Guang Dong Ocean University
Zhanjiang 524088
People's Republic of China
;
    'Li-Li Ji' .
;
College of Science, Guang Dong Ocean University
Zhanjiang 524088
People's Republic of China
;
